# Supplementary material for: Urdu text in natural scene images: a new dataset and preliminary text detection
Source: PeerJ Comput Sci. 2021 Sep 16;7:e717. doi: 10.7717/peerj-cs.717 (PMC8459794; doi:10.7717/peerj-cs.717)
Supplement: Supplemental Information 1 [file peerj-cs-07-717-s001.zip]

Archive with 66 entries (64 files):
- Codes/candidatesClassifier.m
- Codes/centroids.mat
- Codes/chan_Enh_MSER.m
- Codes/extract_features.m
- Codes/groundTruthCoord.mat
- Codes/images.m
- Codes/linesClassifer.m
- Codes/M.mat
- Codes/main.m
- Codes/mergeBBoxes.m
- Codes/minFunc/
- Codes/minFunc/ArmijoBacktrack.m
- Codes/minFunc/autoGrad.m
- Codes/minFunc/autoHess.m
- Codes/minFunc/autoHv.m
- Codes/minFunc/autoTensor.m
- Codes/minFunc/callOutput.m
- Codes/minFunc/conjGrad.m
- Codes/minFunc/dampedUpdate.m
- Codes/minFunc/example_minFunc.m
- Codes/minFunc/example_minFunc_LR.m
- Codes/minFunc/isLegal.m
- Codes/minFunc/lbfgs.m
- Codes/minFunc/lbfgsC.c
- Codes/minFunc/lbfgsC.mexa64
- Codes/minFunc/lbfgsC.mexglx
- Codes/minFunc/lbfgsC.mexmac
- Codes/minFunc/lbfgsC.mexmaci
- Codes/minFunc/lbfgsC.mexmaci64
- Codes/minFunc/lbfgsC.mexw32
- Codes/minFunc/lbfgsC.mexw64
- Codes/minFunc/lbfgsUpdate.m
- Codes/minFunc/logistic/
- Codes/minFunc/logistic/LogisticDiagPrecond.m
- Codes/minFunc/logistic/LogisticHv.m
- Codes/minFunc/logistic/LogisticLoss.m
- Codes/minFunc/logistic/mexutil.c
- Codes/minFunc/logistic/mexutil.h
- Codes/minFunc/logistic/mylogsumexp.m
- Codes/minFunc/logistic/repmatC.c
- Codes/minFunc/logistic/repmatC.dll
- Codes/minFunc/logistic/repmatC.mexglx
- Codes/minFunc/logistic/repmatC.mexmac
- Codes/minFunc/mchol.m
- Codes/minFunc/mcholC.c
- Codes/minFunc/mcholC.mexmaci64
- Codes/minFunc/mcholC.mexw32
- Codes/minFunc/mcholC.mexw64
- Codes/minFunc/mcholinc.m
- Codes/minFunc/minFunc.m
- Codes/minFunc/minFunc_processInputOptions.m
- Codes/minFunc/polyinterp.m
- Codes/minFunc/precondDiag.m
- Codes/minFunc/precondTriu.m
- Codes/minFunc/precondTriuDiag.m
- Codes/minFunc/rosenbrock.m
- Codes/minFunc/taylorModel.m
- Codes/minFunc/WolfeLineSearch.m
- Codes/mser.m
- Codes/mserProposal.m
- Codes/P.mat
- Codes/svm_Hog.m
- Codes/svmClassifier.m
- Codes/theta.mat
- Codes/trainXC_mean.mat
- Codes/trainXC_sd.mat
