# Supplementary material for: Urdu text in natural scene images: a new dataset and preliminary text detection
Source: PeerJ Comput Sci. 2021 Sep 16;7:e717. doi: 10.7717/peerj-cs.717 (PMC8459794; doi:10.7717/peerj-cs.717)
Supplement: Supplemental Information 1 [file peerj-cs-07-717-s001.zip › Codes/images.m]

srcFiles = dir('E:\Study Data\Dataset\Testing Data\*.jpg');  % the folder in which ur images exists
for i = 1 : 10
    filename = strcat('E:\Study Data\Dataset\Testing Data\',srcFiles(i).name);
    I = imread(filename);
    figure, imshow(I);
end
