# Supplementary material for: Urdu text in natural scene images: a new dataset and preliminary text detection
Source: PeerJ Comput Sci. 2021 Sep 16;7:e717. doi: 10.7717/peerj-cs.717 (PMC8459794; doi:10.7717/peerj-cs.717)
Supplement: Supplemental Information 1 [file peerj-cs-07-717-s001.zip › Codes/main.m]

%% Main function the combination of all functions

warning off;


Images = dir('C:\Users\Zia Khan\Desktop\Dataset of Urdu text in scene images\Testing Dataset\*.jpg');
no_images = length(Images);
classifie = svm_Hog();

for o = 1 : 99
    if o == 79
        continue;
    else
    o
    Image = strcat('C:\Users\Zia Khan\Desktop\Dataset of Urdu text in scene images\Testing Dataset\',Images(o).name);
    colorImage = imread(Image);
    I =imadjust(rgb2gray(colorImage));

    textBBox = mserProposal(I); % Mser Regions
    BBoxSvmClassified = svmClassifier(colorImage,textBBox); % SVM classifier
    mergeBBox = mergeBBoxes(BBoxSvmClassified); % Merge Boundin Boxes
    final = linesClassifer(I,mergeBBox,classifie); % SVM linesClassifier


%% Performance evelation 

    groundTruth  = matfile('groundTruthCoord.mat');
    CoordGT = groundTruth.groundTruthCoord(:,:);
    GT = [];
    [rr,cc] = size(CoordGT);
    m = 1;
    for i = 1:rr
        if CoordGT(i,5) == o
        GT(m,:) = CoordGT(i,1:4);
        m = m+1;
        end
    end
    
    overLapRatio_GT_Est = bboxOverlapRatio(GT,final);
    [row1,col1] = size(overLapRatio_GT_Est);
    vector = zeros(row1,1);

    if(row1 == 1)
        columnsWithAllZeros = col1- nnz(overLapRatio_GT_Est);
    else
        columnsWithAllZeros = nnz(all(overLapRatio_GT_Est == 0));
    end

    row_zeros = ~any(overLapRatio_GT_Est, 2);
    rowsWithAllZeros = sum(row_zeros(:)==1);

    for i = 1: row1
        vector(i,1) = sum(overLapRatio_GT_Est(i,:));
        if vector(i,1) > 0.45
            vector(i,1) = 1;
        else
            vector(i,1) = 0;
        end
    end
    
    precision = sum(vector(:) == 1)/(row1 + columnsWithAllZeros - rowsWithAllZeros);
    recall = sum(vector(:) == 1)/row1;
    f_measure = (2*precision*recall)/(precision+recall);

    performance = [precision recall f_measure];
    Performance_meas(o,:) = performance;
    
%     figure;
%     imshow(I); hold on;
%     title('Ground Truth and final Lines Detection');
% 
%     [row,col] = size(GT);
%     for k = 1 : row
%         thisBB = GT(k,:);
%         rectangle('Position', [thisBB(1),thisBB(2),thisBB(3),thisBB(4)],...
%             'EdgeColor','g','LineWidth',2 );
%     end
%     
%     [ro,co] = size(mergeBBox);
%     for k = 1 : ro
%         BB = mergeBBox(k,:);
%         rectangle('Position', [BB(1),BB(2),BB(3),BB(4)],...
%             'EdgeColor','r','LineWidth',2 );
%     end
% 
%     
   end
end


Performance_meas(isnan(Performance_meas)) = 0


avrg_per = [sum(Performance_meas(:,1))/98,...
            sum(Performance_meas(:,2))/98,...
            sum(Performance_meas(:,3))/98]

        
% Plotting the resulted outputs
% 
% figure;
% imshow(I); hold on;
% title('Detected MSER regions');
% 
% [ro,co] = size(textBBox);
% for k = 1 : ro
%   BB = textBBox(k,:);
%   rectangle('Position', [BB(1),BB(2),BB(3),BB(4)],...
%   'EdgeColor','r','LineWidth',2 );
% end
% 
% figure;
% imshow(I); hold on;
% title('Detected Text After SVM Clssification Filtring');
% 
% [ro,co] = size(BBoxSvmClassified);
% for k = 1 : ro
%   BB = BBoxSvmClassified(k,:);
%   rectangle('Position', [BB(1),BB(2),BB(3),BB(4)],...
%   'EdgeColor','r','LineWidth',2 );
% end
% 
% 
% figure;
% imshow(I); hold on;
% title('Ground Truth and final Lines Detection');
% 
% [row,col] = size(GT);
% for k = 1 : row
%   thisBB = GT(k,:);
%   rectangle('Position', [thisBB(1),thisBB(2),thisBB(3),thisBB(4)],...
%   'EdgeColor','g','LineWidth',2 );
% end
% 
% figure;
% imshow(I(:,:,2)); hold on;
% title('Merge Bounding Boxes');
% 
% [ro,co] = size(textBBox);
% for k = 1 : ro
%   BB = textBBox(k,:);
%   rectangle('Position', [BB(1),BB(2),BB(3),BB(4)],...
%   'EdgeColor','r','LineWidth',2 );
% end
% 
% img = imread('17.jpg'); % Read image
% red = img(:,:,1); % Red channel
% green = img(:,:,2); % Green channel
% blue = img(:,:,3); % Blue channel
% a = zeros(size(img, 1), size(img, 2));
% just_red = cat(3, red, a, a);
% just_green = cat(3, a, green, a);
% just_blue = cat(3, a, a, blue);
% back_to_original_img = cat(3, red, green, blue);
% figure, imshow(img), title('Original image')
% figure, imshow(just_red), title('Red channel')
% figure, imshow(just_green), title('Green channel')
% figure, imshow(just_blue), title('Blue channel')
% figure, imshow(back_to_original_img), title('Back to original image')
% 
% %%
