# Supplementary material for: Urdu text in natural scene images: a new dataset and preliminary text detection
Source: PeerJ Comput Sci. 2021 Sep 16;7:e717. doi: 10.7717/peerj-cs.717 (PMC8459794; doi:10.7717/peerj-cs.717)
Supplement: Supplemental Information 1 [file peerj-cs-07-717-s001.zip › Codes/minFunc/autoHv.m]

function [Hv] = autoHv(v,x,g,useComplex,funObj,varargin)
% Numerically compute Hessian-vector product H*v of funObj(x,varargin{:})
%  based on gradient values

if useComplex
    mu = 1e-150i;
else
    mu = 2*sqrt(1e-12)*(1+norm(x))/norm(v);
end
[f,finDif] = funObj(x + v*mu,varargin{:});
Hv = (finDif-g)/mu;
