# Supplementary material for: Urdu text in natural scene images: a new dataset and preliminary text detection
Source: PeerJ Comput Sci. 2021 Sep 16;7:e717. doi: 10.7717/peerj-cs.717 (PMC8459794; doi:10.7717/peerj-cs.717)
Supplement: Supplemental Information 1 [file peerj-cs-07-717-s001.zip › Codes/minFunc/callOutput.m]

function [] = callOutput(outputFcn,x,state,i,funEvals,f,t,gtd,g,d,opt,varargin)

optimValues.iteration = i;
optimValues.funccount = funEvals;
optimValues.fval = f;
optimValues.stepsize = t;
optimValues.directionalderivative = gtd;
optimValues.gradient = g;
optimValues.searchdirection = d;
optimValues.firstorderopt = opt;

outputFcn(x,optimValues,state,varargin{:});
