# Supplementary material for: Urdu text in natural scene images: a new dataset and preliminary text detection
Source: PeerJ Comput Sci. 2021 Sep 16;7:e717. doi: 10.7717/peerj-cs.717 (PMC8459794; doi:10.7717/peerj-cs.717)
Supplement: Supplemental Information 1 [file peerj-cs-07-717-s001.zip › Codes/minFunc/logistic/LogisticHv.m]

function [Hv] = LogisticHv(v,w,X,y)
% v(feature,1) - vector that we will multiply Hessian by
% w(feature,1)
% X(instance,feature)
% y(instance,1)

sig = 1./(1+exp(-y.*(X*w)));
Hv = X.'*(sig.*(1-sig).*(X*v));
