# Supplementary material for: Urdu text in natural scene images: a new dataset and preliminary text detection
Source: PeerJ Comput Sci. 2021 Sep 16;7:e717. doi: 10.7717/peerj-cs.717 (PMC8459794; doi:10.7717/peerj-cs.717)
Supplement: Supplemental Information 1 [file peerj-cs-07-717-s001.zip › Codes/minFunc/logistic/mylogsumexp.m]

function lse = mylogsumexp(b)
% does logsumexp across columns
B = max(b,[],2);
if issparse(b)
    lse = log(sum(exp(b-repmat(B,[1 size(b,2)])),2))+B;
else
    lse = log(sum(exp(b-repmatC(B,[1 size(b,2)])),2))+B;
end
end
