# Supplementary material for: Urdu text in natural scene images: a new dataset and preliminary text detection
Source: PeerJ Comput Sci. 2021 Sep 16;7:e717. doi: 10.7717/peerj-cs.717 (PMC8459794; doi:10.7717/peerj-cs.717)
Supplement: Supplemental Information 1 [file peerj-cs-07-717-s001.zip › Codes/mserProposal.m]

function [textBBoxes] = mserProposal(I)

%%%%%%%%%%%%%%%%%%%%%%%%%%%%%%%%%%%%%%%%%%%%%%%%%%%%%%%%%%%%%%%%%%%%%%%%%%%
% Detect MSER regions.
%%%%%%%%%%%%%%%%%%%%%%%%%%%%%%%%%%%%%%%%%%%%%%%%%%%%%%%%%%%%%%%%%%%%%%%%%%%


[mserRegions, mserConnComp] = detectMSERFeatures(I,'RegionAreaRange',...
    [40 15000],'ThresholdDelta',3);

% Use regionprops to measure MSER properties
mserStats = regionprops(mserConnComp, 'BoundingBox', 'Eccentricity',...
    'Solidity', 'Extent', 'Euler', 'Image', 'Area');

% Compute the aspect ratio using bounding box data.
bbox = vertcat(mserStats.BoundingBox);
w = bbox(:,3);
h = bbox(:,4);
aspectRatio = w./h;

% Threshold the data to determine which regions to remove. These thresholds
% may need to be tuned for other images.
filterIdx = aspectRatio' > 3;
filterIdx = filterIdx | [mserStats.Eccentricity] > .995 ;
filterIdx = filterIdx | [mserStats.Solidity] < 0.25;
filterIdx = filterIdx | [mserStats.Extent] < 0.03 | [mserStats.Extent] > 1;
filterIdx = filterIdx | [mserStats.EulerNumber] < -4;
filterIdx = filterIdx | [mserStats.Area] < 100;

% Remove regions
mserStats(filterIdx) = [];
mserRegions(filterIdx) = [];

% Get bounding boxes for all the regions
bboxes = vertcat(mserStats.BoundingBox);

% Convert from the [x y width height] bounding box format to the [xmin ymin
% xmax ymax] format for convenience.
xmin = bboxes(:,1);
ymin = bboxes(:,2);
xmax = xmin + bboxes(:,3) - 1;
ymax = ymin + bboxes(:,4) - 1;

% Expand the bounding boxes by a small amount.
expansionAmount = 0.02;
xmin = (1-expansionAmount) * xmin;
ymin = (1-expansionAmount) * ymin;
xmax = (1+expansionAmount) * xmax;
ymax = (1+expansionAmount) * ymax;

% Clip the bounding boxes to be within the image bounds
xmin = max(xmin, 1);
ymin = max(ymin, 1);
xmax = min(xmax, size(I,2));
ymax = min(ymax, size(I,1));

% Show the expanded bounding boxes
expandedBBoxes = [xmin ymin xmax-xmin+1 ymax-ymin+1];

% Compute the overlap ratio
overlapRatio = bboxOverlapRatio(expandedBBoxes, expandedBBoxes, 'min');

% Set the overlap ratio between a bounding box and itself to zero to
% simplify the graph representation.

n = size(overlapRatio,1); 
overlapRatio(1:n+1:n^2) = 0;

% made the weigths zero if they are less than 0.85
indices = find(overlapRatio < 0.78);
overlapRatio(indices) = 0;

% Create the graph
g = graph(overlapRatio);

% Find the connected text regions within the graph
componentIndices = conncomp(g);


% Merge the boxes based on the minimum and maximum dimensions.
xmin = accumarray(componentIndices', xmin, [], @min);
ymin = accumarray(componentIndices', ymin, [], @min);
xmax = accumarray(componentIndices', xmax, [], @max);
ymax = accumarray(componentIndices', ymax, [], @max);

% Compose the merged bounding boxes using the [x y width height] format.
textBBoxes = [xmin ymin xmax-xmin+1 ymax-ymin+1];


end
