# Supplementary material for: Urdu text in natural scene images: a new dataset and preliminary text detection
Source: PeerJ Comput Sci. 2021 Sep 16;7:e717. doi: 10.7717/peerj-cs.717 (PMC8459794; doi:10.7717/peerj-cs.717)
Supplement: Supplemental Information 2 [file peerj-cs-07-717-s002.zip]

Archive with 99 entries (99 files):
- Testing Dataset/01.jpg
- Testing Dataset/02.jpg
- Testing Dataset/03.jpg
- Testing Dataset/04.jpg
- Testing Dataset/05.jpg
- Testing Dataset/06.jpg
- Testing Dataset/07.jpg
- Testing Dataset/08.jpg
- Testing Dataset/09.jpg
- Testing Dataset/10.jpg
- Testing Dataset/11.jpg
- Testing Dataset/12.jpg
- Testing Dataset/13.jpg
- Testing Dataset/14.jpg
- Testing Dataset/15.jpg
- Testing Dataset/16.jpg
- Testing Dataset/17.jpg
- Testing Dataset/18.jpg
- Testing Dataset/19.jpg
- Testing Dataset/20.jpg
- Testing Dataset/21.jpg
- Testing Dataset/22.jpg
- Testing Dataset/23.jpg
- Testing Dataset/24.jpg
- Testing Dataset/25.jpg
- Testing Dataset/26.jpg
- Testing Dataset/27.jpg
- Testing Dataset/28.jpg
- Testing Dataset/29.jpg
- Testing Dataset/30.jpg
- Testing Dataset/31.jpg
- Testing Dataset/32.jpg
- Testing Dataset/33.jpg
- Testing Dataset/34.jpg
- Testing Dataset/35.jpg
- Testing Dataset/36.jpg
- Testing Dataset/37.jpg
- Testing Dataset/38.jpg
- Testing Dataset/39.jpg
- Testing Dataset/40.jpg
- Testing Dataset/41.jpg
- Testing Dataset/42.jpg
- Testing Dataset/43.jpg
- Testing Dataset/44.jpg
- Testing Dataset/45.jpg
- Testing Dataset/46.jpg
- Testing Dataset/47.jpg
- Testing Dataset/48.jpg
- Testing Dataset/49.jpg
- Testing Dataset/50.jpg
- Testing Dataset/51.jpg
- Testing Dataset/52.jpg
- Testing Dataset/53.jpg
- Testing Dataset/54.jpg
- Testing Dataset/55.jpg
- Testing Dataset/56.jpg
- Testing Dataset/57.jpg
- Testing Dataset/58.jpg
- Testing Dataset/59.jpg
- Testing Dataset/60.jpg
- Testing Dataset/61.jpg
- Testing Dataset/62.jpg
- Testing Dataset/63.jpg
- Testing Dataset/64.jpg
- Testing Dataset/65.jpg
- Testing Dataset/66.jpg
- Testing Dataset/67.jpg
- Testing Dataset/68.jpg
- Testing Dataset/69.jpg
- Testing Dataset/70.jpg
- Testing Dataset/71.jpg
- Testing Dataset/72.jpg
- Testing Dataset/73.jpg
- Testing Dataset/74.jpg
- Testing Dataset/75.jpg
- Testing Dataset/76.jpg
- Testing Dataset/77.jpg
- Testing Dataset/78.jpg
- Testing Dataset/79.jpg
- Testing Dataset/80.jpg
- Testing Dataset/81.jpg
- Testing Dataset/82.jpg
- Testing Dataset/83.jpg
- Testing Dataset/84.jpg
- Testing Dataset/85.jpg
- Testing Dataset/86.jpg
- Testing Dataset/87.jpg
- Testing Dataset/88.jpg
- Testing Dataset/89.jpg
- Testing Dataset/90.jpg
- Testing Dataset/91.jpg
- Testing Dataset/92.jpg
- Testing Dataset/93.jpg
- Testing Dataset/94.jpg
- Testing Dataset/95.jpg
- Testing Dataset/96.jpg
- Testing Dataset/97.jpg
- Testing Dataset/98.jpg
- Testing Dataset/99.jpg
